# Supplementary material for: Synthesis, Characterization and Photocatalytic Activity of CoFe2O4/Fe2O3 Dispersed in Mesoporous KIT-6
Source: Nanomaterials (Basel). 2022 Oct 12;12(20):3566. doi: 10.3390/nano12203566 (PMC9611405; doi:10.3390/nano12203566)
Supplement: Supplementary file 1 [file nanomaterials-12-03566-s001.zip]

Archive with 1 entries (1 files):
- nanomaterials-1914665-supplementary.pdf
